# Supplementary material for: Interleukin-6 Modulates the Expression and Function of HCN Channels: A Link Between Inflammation and Atrial Electrogenesis
Source: Int J Mol Sci. 2024 Nov 14;25(22):12212. doi: 10.3390/ijms252212212 (PMC11594737; doi:10.3390/ijms252212212)
Supplement: Supplementary file 1 [file ijms-25-12212-s001.zip]

Archive with 1 entries (1 files):
- ijms-3287271-supplementary.pdf
